# Supplementary material for: DPH1 Gene Mutations Identify a Candidate SAM Pocket in Radical Enzyme Dph1•Dph2 for Diphthamide Synthesis on EF2
Source: Biomolecules. 2023 Nov 16;13(11):1655. doi: 10.3390/biom13111655 (PMC10669111; doi:10.3390/biom13111655)
Supplement: Supplementary file 1 [file biomolecules-13-01655-s001.zip]

Archive with 1 entries (1 files):
- biomolecules-2706917-supplementary.pdf
